# Supplementary material for: Multisite Quality Improvement Initiative to Identify and Address Racial Disparities and Deficiencies in Delivering Equitable, Patient-Centered Care for Multiple Myeloma—Exploring the Differences between Academic and Community Oncology Centers
Source: Curr Oncol. 2023 Jan 25;30(2):1598–613. doi: 10.3390/curroncol30020123 (PMC9955622; doi:10.3390/curroncol30020123)
Supplement: Supplementary file 1 [file curroncol-30-00123-s001.zip]

Archive with 5 entries (5 files):
- Supplementary File 1_Academic Baseline Patient Survey Form.pdf
- Supplementary File 2_Academic Baseline Provider Survey Form.pdf
- Supplementary File 3_Community Baseline Patient Survey Form.pdf
- Supplementary File 4_Community Baseline Provider Survey Form.pdf
- Supplementary Table S1_Patient and Provider Survey Findings.pdf
